# Supplementary material for: BNT162b2 COVID-19 Vaccines in Children, Adolescents and Young Adults with Cancer—A 1-Year Follow-Up
Source: Vaccines (Basel). 2023 May 16;11(5):989. doi: 10.3390/vaccines11050989 (PMC10224057; doi:10.3390/vaccines11050989)
Supplement: Supplementary file 1 [file vaccines-11-00989-s001.zip]

Archive with 1 entries (1 files):
- vaccines-2353363-supplementary.pdf
